# Supplementary material for: DNA Double-Strand Breaks Induced in Human Cells by 6 Current Pesticides: Intercomparisons and Influence of the ATM Protein
Source: Biomolecules. 2022 Feb 3;12(2):250. doi: 10.3390/biom12020250 (PMC8961571; doi:10.3390/biom12020250)
Supplement: Supplementary file 1 [file biomolecules-12-00250-s001.zip]

Archive with 1 entries (1 files):
- biomolecules-1558368-supplementary.pdf
